# Supplementary material for: The Use of Mobile Health Interventions for Outcomes among Middle-Aged and Elderly Patients with Prediabetes: A Systematic Review
Source: Int J Environ Res Public Health. 2022 Oct 20;19(20):13638. doi: 10.3390/ijerph192013638 (PMC9603799; doi:10.3390/ijerph192013638)
Supplement: Supplementary file 1 [file ijerph-19-13638-s001.zip]

Archive with 3 entries (3 files):
- supplementary File S1 PRISMA 2020 statement checklist.pdf
- supplementary File S2 Screening Forms.pdf
- supplementary File S3 Data Extraction Forms.pdf
